# Supplementary material for: Oncolytic Maraba Virus MG1 Mediates Direct and Natural Killer Cell-Dependent Lysis of Ewing Sarcoma
Source: Cancers (Basel). 2025 Oct 14;17(20):3319. doi: 10.3390/cancers17203319 (PMC12562827; doi:10.3390/cancers17203319)
Supplement: Supplementary file 1 [file cancers-17-03319-s001.zip]

Archive with 1 entries (1 files):
- cancers-3883614-supplementary.pdf
